# Supplementary material for: Switchgrass SBP-box transcription factors PvSPL1 and 2 function redundantly to initiate side tillers and affect biomass yield of energy crop
Source: Biotechnol Biofuels. 2016 May 5;9:101. doi: 10.1186/s13068-016-0516-z (PMC4858904; doi:10.1186/s13068-016-0516-z)
Supplement: Supplementary file 1 — 10.1186/s13068-016-0516-z Molecular characterization of PvSPLs. [file 13068_2016_516_MOESM1_ESM.xlsx]

## Sheet: Sheet1
Table S1 Molecular characterization of PvSPLs.
Gene ID	Origin Name	NO of intron in CDS	Peptide length (aa)	pI	MW (KDa)	Chromosome Location	SBP domain				Targeted by miR156
							From	To	Accession of CD	Location in exons
PvSPL1	Pavir.Ab00499	3	332	8.71	36.12	Chr01b	60	138	pfam03110	1+2	√
PvSPL2	Pavir.Aa03225	3	470	9.09	50.48	Chr01a	177	254	pfam03110	1+2	√
PvSPL3	Pavir.J11258	2	377	9.15	39.17	contig13814	64	141	pfam03110	1+2	√
PvSPL4	Pavir.Fb01946	2	394	8.9	40.8	Chr06b	84	161	pfam03110	1+2	√
PvSPL5	Pavir.Ba01711	2	376	9.31	39.19	Chr02a	63	140	pfam03110	1+2	√
PvSPL6	Pavir.Bb02759	1	180	10.26	19.21	Chr02b	77	145	cl03894	1+2	√
PvSPL7	Pavir.Ba01146	1	195	10.27	20.57	Chr02a	96	173	pfam03110	1+2	√
PvSPL8	Pavir.Bb02800	1	211	9.45	21.64	Chr02b	88	165	pfam03110	1+2	√
PvSPL9	Pavir.J30793	2	346	8.45	36.97	contig36085	17	94	pfam03110	1+2	√
PvSPL10	Pavir.Ba01534	3	397	6.72	42.08	Chr02a	73	150	pfam03110	2+3	√
PvSPL11	Pavir.J28847	3	366	8.32	38.93	contig32919	48	125	pfam03110	1+2	√
PvSPL12	Pavir.Fb00717	3	364	7.61	38.63	Chr06b	51	128	pfam03110	1+2	√
PvSPL13	Pavir.Ea03909	2	381	9.15	39.92	Chr05a	86	163	pfam03110	1+2	√
PvSPL14	Pavir.J02262	2	384	9.33	40.36	contig02606	89	166	pfam03110	1+2	√
PvSPL15	Pavir.Hb01173	2	322	8.14	34.07	Chr08b	79	156	pfam03110	1+2	√
PvSPL16	Pavir.Ha00508	2	320	8.35	33.95	Chr08a	78	155	pfam03110	1+2	√
PvSPL17	Pavir.Ba00884	0	212	9.35	21.75	Chr02a	92	167	cl03894	1	-
PvSPL18	Pavir.Ab00358	3	471	8.94	50.67	Chr01b	178	255	pfam03110	1+2	√
PvSPL19	Pavir.Aa03368	3	332	8.9	36.39	Chr01a	60	138	pfam03110	1+2	√
PvSPL20	Pavir.Gb01121	3	320	10.22	33.01	Chr07b	127	204	pfam03110	1+2	√
PvSPL21	Pavir.Ga01083	2	356	9.78	36.31	Chr07a	104	181	pfam03110	1+2	√
PvSPL22	Pavir.Ga00066	2	346	8.99	37.77	Chr07a	158	236	pfam03110	1+2	-
PvSPL23	Pavir.Gb00284	2	383	7.76	41.85	Chr07b	160	238	pfam03110	1+2	-
PvSPL24	Pavir.Db00525	2	396	9.33	41.76	Chr04b	159	237	pfam03110	1+2	-
PvSPL25	Pavir.Da00293	2	357	9.82	37.34	Chr04a	81	158	pfam03110	1+2	-
PvSPL26	Pavir.Ab00520	2	453	6.82	47.53	Chr01b	211	289	pfam03110	1+2	-
PvSPL27	Pavir.Aa03333	2	455	6.41	47.66	Chr01a	212	290	pfam03110	1+2	-
PvSPL28	Pavir.J03653	5	470	5.95	51.26	contig04815	172	247	pfam03110	1+2	-
PvSPL29	Pavir.J00965	7	643	5.28	71.07	contig01028	180	255	pfam03110	1+2	-
PvSPL30	Pavir.Fb01917	9	1110	6.64	121.46	Chr06b	178	255	pfam03110	1+2	-
PvSPL31	Pavir.Fa00457	9	1113	6.65	121.81	Chr06a	181	258	pfam03110	1+2	-
PvSPL32	Pavir.J01500	10	965	5.59	105.33	contig01641	152	229	pfam03110	1+2	-
PvSPL33	Pavir.Ia00235	9	991	5.89	108.7	Chr09a	152	229	pfam03110	1+2	-
PvSPL34	Pavir.Ea01625	10	886	7.25	98.98	Chr05a	131	208	pfam03110	1+2	-
PvSPL35	Pavir.Eb01272	10	891	8.17	100.12	Chr05b	128	205	pfam03110	1+2	-
