# Supplementary material for: Switchgrass SBP-box transcription factors PvSPL1 and 2 function redundantly to initiate side tillers and affect biomass yield of energy crop
Source: Biotechnol Biofuels. 2016 May 5;9:101. doi: 10.1186/s13068-016-0516-z (PMC4858904; doi:10.1186/s13068-016-0516-z)
Supplement: Supplementary file 2 — 10.1186/s13068-016-0516-z List of SPL sequences for phylogenetic analysis. [file 13068_2016_516_MOESM2_ESM.xlsx]

## Sheet: Sheet1
Table S2 List of SPL sequences for phylogenetic relationship analysis.
Orthologous Group		Monocots						Dicots
		Panicum virgatum	Oryza sativa	Zea mays	Sorghum bicolor	Brachypodium distachyon	Setaria italica	Arabidopsis thaliana	Populus trichocarpa	Vitis vinifera	Gossypium hirsutum	Citrus clementina
OG 1	a							AtSPL13B	PtSPL15	VvSPL15	GhSPL18	Ciclev10031834m
								AtSPL13A	PtSPL14	VvSPL12	GhSPL13	Ciclev10032171m
									PtSPL22	VvSPL3	GhSPL21
									PtSPL18		GhSPL8
											GhSPL19
	b	PvSPL12	OsSPL16	GRMZM2G101511_T02	Sobic.007G193500.1	Bradi3g41250.1	Si013747m
		PvSPL11	OsSPL18	GRMZM2G061734_T01	Sobic.002G257900.1	Bradi4g34667.1
		PvSPL10
		PvSPL9
	c	PvSPL16	OsSPL19	GRMZM2G106798_T01	Sobic.005G120600.1	Bradi4g18891.1	Si026656m
		PvSPL15	OsSPL2	GRMZM5G878561_T01	Sobic.003G406600.1	Bradi2g59110.1	Si001804m
		PvSPL14		GRMZM2G371033_T01
		PvSPL13
OG 2		PvSPL6	OsSPL13	GRMZM2G067624_T02	Sobic.002G312300.1		Si032170m
		PvSPL7			Sobic.002G312200.1		Si031154m
		PvSPL17
		PvSPL8
OG 3	a	PvSPL33	OsSPL6	GRMZM2G156756_T01	Sobic.001G026500.1	Bradi1g02760.1	Si034095m	AtSPL12	PtSPL6	VvSPL7	GhSPL17	Ciclev10018697m
		PvSPL32	OsSPL1	GRMZM2G138421_T01	Sobic.003G139900.1	Bradi2g11240.2	Si000259m	AtSPL1	PtSPL7	VvSPL5	GhSPL16	Ciclev10004227m
		PvSPL35		GRMZM2G081127_T01					PtSPL1		GhSPL1
		PvSPL34		GRMZM2G133646_T01					PtSPL5
	b	PvSPL31	OsSPL15	GRMZM2G169270_T01	Sobic.007G207000.1	Bradi3g40240.1	Si013151m	AtSPL16	PtSPL9	VvSPL17	GhSPL14	Ciclev10000100m
		PvSPL30		GRMZM2G098557_T01				AtSPL14	PtSPL2
	c	PvSPL28	OsSPL9	GRMZM2G109354_T01	Sobic.009G135000.1	Bradi2g25580.1	Si021754m	AtSPL7	PtSPL4	VvSPL6	GhSPL7	Ciclev10004348m
		PvSPL29							PtSPL3
	d							AtSPL5
								AtSPL4
OG 4	a	PvSPL2	OsSPL3	GRMZM2G097275_T01	Sobic.004G036900.1	Bradi3g03510.1	Si017520m		PtSPL29	VvSPL10	GhSPL11	Ciclev10031391m
		PvSPL18	OsSPL12	GRMZM2G065451_T02	Sobic.010G254200.1		Si006472m		PtSPL11	VvSPL2	GhSPL2
				GRMZM2G414805_T05					PtSPL19		GhSPL20
	b							AtSPL2
								AtSPL10
								AtSPL11
	c	PvSPL1	OsSPL11	GRMZM2G156621_T01	Sobic.004G058900.1	Bradi3g05510.1	Si017749m
		PvSPL19	OsSPL4	GRMZM2G126827_T01
				GRMZM2G163813_T02
OG 5								AtSPL6	PtSPL28	VvSPL1	GhSPL6	Ciclev10019546m
									PtSPL12		GhSPL22	Ciclev10031270m
									PtSPL13		GhSPL23
OG 6	a	PvSPL24	OsSPL10	GRMZM2G101499_T01	Sobic.010G215700.1	Bradi1g31391.1	Si006559m	AtSPL8	PtSPL26	VvSPL14		Ciclev10021106m
		PvSPL25	OsSPL5	GRMZM2G168229_T01	Sobic.004G062100.1	Bradi3g05720.1	Si017338m		PtSPL21
		PvSPL26		GRMZM2G111136_T02
		PvSPL27
	b	PvSPL23	OsSPL8	GRMZM2G036297_T01	Sobic.006G247700.1	Bradi5g24670.1	Si022315m
		PvSPL22		GRMZM2G058588_T01
OG 7								AtSPL3	PtSPL23	VvSPL9	GhSPL3	Ciclev10017104m
									PtSPL16
OG 8									PtSPL20	VvSPL18	GhSPL5	Ciclev10009879m
									PtSPL25	VvSPL11	GhSPL12	Ciclev10016841m
									PtSPL24	VvSPL4
OG 9		PvSPL20	OsSPL7	GRMZM2G148467_T01	Sobic.006G171000.1	Bradi5g17722.1	Si010262m		PtSPL27	VvSPL13	GhSPL10	Ciclev10020532m
		PvSPL21							PtSPL8		GhSPL24
OG 10		PvSPL4	OsSPL14	GRMZM2G160917_T02	Sobic.007G210200.1	Bradi3g40030.1	Si013870m	AtSPL15	PtSPL17	VvSPL8	GhSPL4	Ciclev10011938m
		PvSPL5	OsSPL17	GRMZM2G460544_T01	Sobic.002G247800.1	Bradi4g33770.1	Si030195m	AtSPL9			GhSPL9
		PvSPL3		GRMZM2G126018_T01							GhSPL15
				GRMZM2G307588_T01
