# Supplementary material for: Switchgrass SBP-box transcription factors PvSPL1 and 2 function redundantly to initiate side tillers and affect biomass yield of energy crop
Source: Biotechnol Biofuels. 2016 May 5;9:101. doi: 10.1186/s13068-016-0516-z (PMC4858904; doi:10.1186/s13068-016-0516-z)
Supplement: Supplementary file 7 — 10.1186/s13068-016-0516-z Primer sequences used for gene expression analysis by qRT-PCR and plasmid construction. [file 13068_2016_516_MOESM7_ESM.xlsx]

## Sheet: Sheet1
Table S4. Primer sequences used for gene expression analysis by qRT-PCR and plasmid construction.
Primer name	Forward primer	Reverse primer	Functional identification
PvSPL1/18UTR	GATGGCCTGGGGTCTTG	TGGCCTACGCTCAGTTC	For qRT-PCR to detect expression level of endogenous transcript
PvspL1/18ORF	GATGGCCTGGGGTCTTG	ATTTATCTGGTTTACACCG	For qRT-PCR to detect expression level of endo- and exo-PvSPL1
PvSPL2/19UTR	GCGCGGTTTCAGGCTCTCG	CCTCGCAACCGGACAATGGA	For qRT-PCR to detect expression level of endogenous transcript
PvSPL2/19ORF	GCGCGGTTTCAGGCTCTCG	GTGCATCAGGTCATAGTG	For qRT-PCR to detect expression level of endo- and exo-PvSPL2
PvSPL3/5	TCAGCCACTCCAGCAACGC	GGAAAGGGGAACTCACGACG	For qRT-PCR to detect expression level of endogenous transcript
PvSPL4	CAGCGGGCTTTGATGGC	TCGGTGGTGGTTTATTTGG	For qRT-PCR to detect expression level of endogenous transcript
PvSPL6/7	GCCTGGAGGGGCACAAC	GGGTTCCCTGGGTGGCT	For qRT-PCR to detect expression level of endogenous transcript
PvSPL8/17	CTACCCCCCAGTGTCGTGT	AGGTTAGGTTACAACAATCAGCATC	For qRT-PCR to detect expression level of endogenous transcript
PvSPL9/10	TCTCTCTTCTGTCATCCCCC	GGCTGCCGAACTGATGCT	For qRT-PCR to detect expression level of endogenous transcript
PvSPL11/12	GACACGATTTTCACCATTTGC	ACGACGAGCCGACGAAAT	For qRT-PCR to detect expression level of endogenous transcript
PvSPL13/14	GCATCCATCCATTCTGAGCA	CGCACCATCTGGGTTGTTG	For qRT-PCR to detect expression level of endogenous transcript
PvSPL15/16	GCATCATCCCTCCCCGTC	CGCAGCATCAGGAACAAAC	For qRT-PCR to detect expression level of endogenous transcript
PvSPL20/21	TGAGGGCAGGAGGAAGGAGAA	TGCACCTGGCACACCTTGT	For qRT-PCR to detect expression level of endogenous transcript
PvSPL22/23	TCCGATGCTGATGCTGGAGACA	ACCGTGGTGGTTGTGCTGATG	For qRT-PCR to detect expression level of endogenous transcript
PvSPL24/25	CGGCGGCAACAACAACATCCT	ACATGAAGTCCACCTCGAACAGATTG	For qRT-PCR to detect expression level of endogenous transcript
PvSPL26/27	GCCGAGTTTGACGATGCCA	CGAGTAGTCCTTGCCCTGTGC	For qRT-PCR to detect expression level of endogenous transcript
PvSPL28/29	GTATGACTGGAATCCTGCTGAA	TGGCATTGCGACAAAAACA	For qRT-PCR to detect expression level of endogenous transcript
PvSPL30/31	TTAGCGATGAACTATCACAGG	CATCTGTCAAGGCATCAACTA	For qRT-PCR to detect expression level of endogenous transcript
PvSPL32/33	ATTGTGAACGGTGGCGGGTC	TTTCCATTTCTGTCATCCTCGTTT	For qRT-PCR to detect expression level of endogenous transcript
PvSPL34/35	GATTTCGGAGTGGTCGTCG	TCACTGCTCTGCCTTCTCT	For qRT-PCR to detect expression level of endogenous transcript
PvUBQ2	TTCGTGGTGGCCAGTAAG	AGAGACCAGAAGACCCAGGTACAG	For qRT-PCR to detect expression level of endogenous transcript
PvSPL1ORF	caccATGGAGTGGACGGCCCCGAAG	CACACCTTAATTTATCTGGTTTACA	For gene cloning and rPvSPL1 construct
PvSPL2ORF	caccTGGGAGCGAGGAAGTGAGGTAGG	AAGCGTCAGTGCATCAGGTCATAG	For gene cloning and rPvSPL2 construct
PvSPL1SRDX	caccATGGAGTGGACGGCCCCGAAG	TCATTAAGCGAAACCCAAACGGAGTTCTAGATCCAGATCCAGATTTATCTGGTTTACACCG	For PvSPL1SRDX construct
PvSPL2SRDX	caccATGGGTTCATTTGGGATGGAC	TCATTAAGCGAAACCCAAACGGAGTTCTAGATCCAGATCCAGGTGCATCAGGTCATAGTG	For PvSPL2SRDX construct
rPvSPL1	GCACCGGATCTTCAGCGTGCACTGTCATTGCTCTCAGCTGGCTCTTG	CAAGAGCCAGCTGAGAGCAATGACAGTGCACGCTGAAGATCCGGTGC	For overlapping PCR to acquire the non-targeted site of miR156
rPvSPL2	CCCGGATCTTCAGCGTGCACTGTCATTGCTCTCAAACAATTCAGC	GCTGAATTGTTTGAGAGCAATGACAGTGCACGCTGAAGATCCGGG	For overlapping PCR to acquire the non-targeted site of miR156
PremiR156	caccACAGTTTAATTTATTTCTTGG	CTAGGCAGAAAATTTAACAGGAG	For miR156 overexpressing construct
Stem-loop miR156RT	GTCGTATCCAGTGCAGGGTCCGAGGTATTCGCACTGGATACGACGTGCTC		For reverse transcription
Stem-loop miR168RT	GTCGTATCCAGTGCAGGGTCCGAGGTATTCGCACTGGATACGACTTCCCG		For reverse transcription
miRNA156	CGGCGGTGACAGAAGAGAGT	GTGCAGGGTCCGAGGT	For qRT-PCR todetect expression levels of mature microRNA
miRNA168	TGCTCGCTTGGTGCAGAT	GTGCAGGGTCCGAGGT	For qRT-PCR todetect expression levels of mature microRNA
hph3/4	AAGGAATCGGTCAATACACTACATGG	AAGACCAATGCGGAGCATATACG	For genomic PCR to detect positive transgenic plants
barF/R	AGTCGACCGTGTACGTCTCC	GAAGTCCAGCTGCCAGAAAC	For genomic PCR to detect positive transgenic plants
ZmUbiF/PvSPL1R	TGTCGATGCTCACCCTGTTG	ATTTATCTGGTTTACACCG	For genomic PCR to detect positive transgenic plants
ZmUbiF/PvSPL2R	TGTCGATGCTCACCCTGTTG	GTGCATCAGGTCATAGTG	For genomic PCR to detect positive transgenic plants
